# Supplementary material for: Towards A Molecular Understanding of The Cannabinoid Related Orphan Receptor GPR18: A Focus on Its Constitutive Activity
Source: Int J Mol Sci. 2019 May 9;20(9):2300. doi: 10.3390/ijms20092300 (PMC6539512; doi:10.3390/ijms20092300)
Supplement: Supplementary file 1 [file ijms-20-02300-s001.zip]

Archive with 3 entries (2 files):
- supplementary/
- supplementary/gpr18_movies_S1-3.zip
- supplementary/ijms-485081-supplementary-submit.avi
